# Supplementary material for: α-Synuclein fibrils subvert lysosome structure and function for the propagation of protein misfolding between cells through tunneling nanotubes
Source: PLoS Biol. 2021 Jul 20;19(7):e3001287. doi: 10.1371/journal.pbio.3001287 (PMC8291706; doi:10.1371/journal.pbio.3001287)
Supplement: S1 Data — Numerical data for Figs 1A, 1B, 1D, 2A, 2B, 2C, 2D, 3B, 3C, 4B, 4F, 5B, 5C, 5D, 5E, 5G, 5H, 6A, 6B, 6D, 7B, 7C, 7E, 7F, 8B, 9B, 9G, 10B, 10D,10G and 10I and S6B, S6D, S7B, S7E, and S7I Figs are presented in separate Excel sheets that are combined in a single Excel file. (XLSX) [file pbio.3001287.s010.xlsx]

## Sheet: Figure 1A
3D colocalization α-syn fibrils-Lamp1 (%)
	α-syn coloc with Lamp1		Lamp1 coloc with α-syn
	69.7		54.4643
	72		57.4675
	58.8		42.1384
	75.4		65.5844
	75.3		51.3274
	35.3		62.6984
	70.7		69.0058
	77.7		76.4228
	60.5		52.7778
	53.4		43.0085
	73.4		41.194
	71.3		58.3062
	87.6		65.2299
	77.7		33.4437
	74		36.7837
	74.6		53.4954
	73.1		48.6792
	63.8		40.9877
	84.6		52.3809
	63		55.3192
	66.7		51.875
	46.6		46.6667
	72.1		46.4744
	87.3		62.8571
	75.5		62.4633
	67.8		51.4815
	47.5		59.8456
	83.1		67.1587
	84.2		70.3704
	82.4		56.7114
	63.8		45.3333
	76.9		76.2195
	78.8		67.7116
	89.7		71.6931
	83.5		71.3836
	70.5		51.1294
	66.2		58.6433
	80.1		69.8508
	79.2		66.3043
	78.5		51.7333
	69		47.1103
	78.7		59.9432
	79		50.3268
	73.6		60.9195
	80.6		73.4104
	82.5		73.1343
	85.6		68.6274
	77.2		53.4615
	91.5		56.25
	81.4		80
	83.7		65.9722
	77.1		71.1309
	76.7		70.2265
	77.2		63.8528
	84.5		71.9101
	82.8		68
	74		65.2632
	84.4		71.8232
	73		79.9145
	74.7		74.7126
	87.7		83.3333
	98.7		87.7953
	81.3		69.6721
	84		76.1905
	77.5		69.9346
	80.6		66.1479
	84.8		75.2874
	81.4		72.9443
	77		75.4209
	63.5		42.3423
	81.8		65.7609
	77		53.4923
	58.3		43.9516
	62		50.3356
	60.6		54.8077
	78.1		50.1754
	79.1		63.5838
	80.2		53.4979
	72.9		40.3909
	74.7		59.9022
	62.1		50.9709
	59.2		43.0622
	84.2		63.1961
	76.1		73.385
	65.3		73.8461
	55.5		54.7739
	73.5		74.2938
	55.3		42.3488
mean	74.2261		60.4938
std deviation	10.6733		12.0367
SEM	1.13778		1.28311

## Sheet: Figure 1B
Average diameter of lysosomes (μm)
	control		α-syn (-)		α-syn (+)
	0.327		0.319		0.63
	0.351		0.336		0.451
	0.234		0.325		0.382
	0.244		0.332		0.422
	0.308		0.324		0.595
	0.35		0.322		0.491
	0.35		0.332		0.541
	0.268		0.327		0.561
	0.364		0.331		0.521
	0.326		0.253		0.506
	0.437		0.335		0.471
	0.371		0.367		0.526
	0.361		0.321		0.541
	0.358		0.294		0.511
	0.358		0.392		0.471
	0.421		0.313		0.456
	0.285		0.382		0.561
	0.491		0.392		0.585
	0.544		0.357		0.486
	0.59		0.466		0.531
	0.332		0.37		0.709
	0.346		0.615		0.461
	0.376		0.364		0.417
	0.34		0.473		0.585
	0.381		0.321		0.6
	0.364		0.41		0.65
	0.404		0.446		0.506
	0.633		0.592		0.6
	0.387		0.407		0.575
	0.505		0.377		0.575
	0.442		0.476		0.415
	0.463		0.344		0.585
	0.339		0.423		0.481
	0.436		0.394		0.691
	0.364		0.397		0.382
	0.352		0.364		0.609
	0.371		0.397		0.471
	0.404		0.397		0.41
	0.308		0.446		0.56
	0.409		0.397		0.399
	0.471		0.516		0.422
	0.398		0.496		0.519
	0.456		0.489		0.542
	0.387		0.45		0.516
	0.367		0.321		0.608
	0.38		0.387		0.46
	0.311		0.443		0.685
	0.318		0.423		0.708
	0.391		0.422		0.562
	0.405		0.322		0.463
	1.125		0.432		0.529
	0.747		0.451		0.933
	0.329		0.387		0.665
	0.371		0.377		0.665
	0.353		0.372		0.605
	0.396		0.298		0.858
	0.392		0.471		0.541
	0.981		0.337		0.486
	0.414		0.337		0.59
	0.397		0.332		0.61
	0.425		0.407		0.506
	0.502		0.422		0.471
	0.373		0.382		0.397
	0.371		0.446		0.496
	0.367		0.298		0.496
	0.329		0.377		0.491
	0.366		0.372		0.441
	0.372		0.456		0.595
	0.35		0.471		0.516
	0.371		0.417		0.461
	0.658		0.442		0.717
	0.503		0.368		0.8
	0.869		0.492		0.709
	0.295		0.742		0.75
	0.289		0.717		0.643
	0.617		0.642		0.759
	0.32		0.733		0.617
	0.3		0.533		0.675
	0.435		0.783		0.742
	0.759		0.433		0.913
	0.338		0.276		0.539
	0.356		0.329		0.531
	0.37		0.475		0.763
	0.334		0.438		0.61
	0.279		0.325		0.807
	0.642		0.268		0.632
	0.538		0.256		0.671
	0.342		0.542		0.373
	0.432		0.325		0.716
	0.527		0.204		0.478
	0.463		0.544		0.34
	0.325		0.533		0.396
	0.585		0.244		0.8
	0.684		0.222		0.762
	0.402		0.367		1.015
	0.699		0.45		0.856
	0.666		0.456		0.727
	0.388		0.463		0.819
	0.429		0.369		0.863
	0.342		0.381		0.788
	0.275		0.458		0.619
	0.366		0.5		0.606
	0.46		0.381		0.619
	0.582		0.382		0.863
	0.636		0.288		0.738
	0.486		0.307		0.882
	0.371		0.369		0.838
	0.56		0.767		0.638
	0.511		0.383		0.425
	0.528		0.5		0.741
	0.502		0.875		0.617
	0.309		0.556		0.534
	0.305		0.42		0.838
	0.313		0.631		0.588
	0.398		0.669		0.656
	0.538		0.795		0.8
	0.626		0.354		0.783
	0.467		0.309		0.594
	0.369		0.768		0.479
	0.297		0.486		0.684
	0.439		0.424		0.823
	0.484		0.554		0.892
	0.46		0.494		0.535
	0.343		0.521		0.468
	0.532		0.593		0.775
	0.456		0.856		0.943
	0.478		0.45		0.543
	0.408		0.609		0.804
	0.399		0.472		0.515
	0.463		0.45		0.621
	0.489		0.395		0.509
	0.374		0.621		0.373
	0.291		0.384		0.621
	0.45		0.439		0.569
	0.532		0.461		0.474
	0.408		0.395		0.829
	0.365		0.417		0.944
	0.527		0.615		1.279
	0.342		0.255		1.021
	0.461		0.406		0.84
	0.387		0.368		0.878
	0.366		0.631		0.961
	0.362		0.511		0.911
	0.473		0.939		1.098
	0.336		0.346		0.856
	0.383		0.456		0.723
	0.457		0.467		0.813
	0.741		0.316		0.79
	0.61		0.314		0.736
	0.412		0.459		0.681
	0.457		0.42		0.747
	0.461		0.389		0.818
	0.416		0.373		0.818
	0.498		0.632		0.906
	0.73		0.604		0.747
mean	0.434735		0.438239		0.638523
std deviation	0.134178		0.1329		0.169661
SEM	0.0107774		0.0106748		0.0136275

## Sheet: Figure 1D
Perimeter of lysosomes (nm) by EM								Area of lysosomes (nm2) by EM
	control		α-syn (-)		α-syn (+)					control		α-syn (-)		α-syn (+)
	757.659		1894.91		795.285					115925		10129.5		16296.7
	1274.02		371.871		482.078					23522		221287		24128.6
	1314.96		738.039		838.803					41934		248430		46875.8
	1183.52		1496.98		1121.9					130847		33902.6		47147.5
	575.161		1946.93		672.841					104275		164964		55566
	1539.08		2182.36		942.238					26269.9		64360.3		57294.2
	1157.01		205		2715.31					155454		245569		62808.4
	1219.46		756.888		1171.97					144361		60601		63425.8
	1516.88		1997.28		1513.18					123196		52230.8		63980.6
	1036.64		190		1858.05					88666.6		59579.3		80326.2
	1222		721.707		1711.69					56054		16667.5		91525.5
	1350.96		166		1744.29					129544		111478		92068.1
	1244.56		954.464		988.398					102512		36971.8		95835.3
	1064.35		1210.78		2409.55					102443		43003.2		98401.6
	939.78		799.413		2134.29					75492.6		44338.7		102512
	1178.77		808.997		208					157123		114779		103812
	1142.76		1229.32		235					108681		111836		103964
	861.93		1249.18		1691.33					52066		39464.9		110224
	1346.36		983.207		2131.16					41061.8		113028		113820
	1396.17		1230.42		1952.74					5460.23		53854.9		114301
	1603.78		1341.74		2909.53					21580.9		41502.2		115680
	1123.74		1325.19		1619.44					29172.7		67747.9		123537
	1076.96		963.3		1811.74					62882.7		20907.4		129484
	1537.03		1349.54		3021.5					154708		41208.1		133125
	859.97		1463.03		3490.65					172650		267805		143249
	823		1489.36		3121.07					25873.6		78825.3		150845
	759.47		1545.61		1882.28					104544		52897.6		155806
	1106.35		1356.68		3270.81					78434.6		124128		174700
	1367.47		1045.11		3425.84					34872.1		46286.5		182984
	1521.22		823.76		1806.14					86240.9		109515		183778
	1595.44		758.55		2197.86					119422		34536.3		185741
	1203.76		1393.29		3051.37					42629.2		63234.5		194399
	1120.67		1276.12		3712.14					12479.9		129967		201560
	1597.39		1200.89		3140.81					110897		38689.1		207089
	841.6		991.6		2294.71					52994		72307		209699
	925.04		1398.43		2054.78					37253.8		45987.7		215414
	885.52		1542.67		3122.99					145999		64027.9		217316
	869.29		824.04		3641.29					8032.73		118193		228151
	1110.92		844.62		3727.38					91002.5		40089.4		228377
	1519.99		1186.79		1918.95					51691		45820		232171
	1017.89		1422.55		2229.08					65919.7		6044.85		235448
	1312.43		1520.16		2956.36					124996		25069.8		248470
	861.19		1498.48		2541.2					139200		132435		250565
	1001.86		1038.42		2418.14					68434.2		73524.5		257060
	1263.7		1484.16		3774.8					13387.7		34941		259964
	1154.96		1354.6		3523.49					52222.2		18658.5		268478
	1219.58		926.14		3596.58					97946.3		37616.2		269420
	1356.66		766.26		3628.59					88646.9		58973.3		288639
	788.51		1426.2		2616.97					26264.8		47341.1		290321
										48314.1		80700.4		350306
										94697		98413.2		398069
mean	1158.11		1156.96		2241.32					36268.5		110398		269508
std deviation	257.614		443.385		1013.29
SEM	36.8019		63.3407		144.756
									mean	78549		78351.3		164301
									std deviation	45883.5		60592.6		87679.1
									SEM	6362.9		8402.68		12158.9

## Sheet: Figure 2A
Average number of lysosomes per cell						WB Lamp1/α-Tubulin (AU)
	control		α-syn					control		α-syn
	53		175					1.1022		0.9468
	292		180					1.1249		0.7142
	170		153					0.5492		0.5975
	194		202
	219		244
	163		137				mean	0.925433		0.752833
	131		96				std deviation	0.326025		0.177826
	251		166				SEM	0.188231		0.102668
	341		288
	295		217
	286		179
	272		119
	511		314
	239		124
	235		119
	160		108
	252		259
	253		120
	241		219
	72		186
	191		251
	369		156
	163		154
	181		62
	84		151
	312		54
	137		176
	323		104
	318		119
	180		126
	287		156
	305		176
	187		198
	148		274
	182		240
	151		261
	117		274
	99		180
	118		187
	235		226
	351		266
	186		306
	56		206
	87		284
	92		140
	126		143
	171		192
	143		327
	182		326
	140		144
	264		203
	201		207
	118		181
	76		264
	201		233
	108		242
	145		182
	256		200
	134		259
	133		313
	231		281
	248		215
	349		184
	175		175
	160		154
	181		177
	178		153
	151		161
	205		153
	216		252
	162		304
	198		304
	476		399
	565		104
	252		112
	238		155
	235		262
	242		265
	265		429
	250		274
	420		155
	132		261
	241		310
	230		235
	176		269
	188		174
	204		157
	258		136
	271		264
	199		285
	219		135
	329		188
	286		276
	313		267
	288		222
	279		246
	267		228
	180		216
	207		221
	158		167
	233		242
	244		306
	285		294
	269		141
	274		58
	296		258
	363		184
	308		317
	316		482
	260		545
	198		349
	276		474
	123		359
	203		414
	84		270
	209		212
	228		207
	251		181
	295		148
	167		160
	256		308
	193		318
	238		334
	85		131
	220		216
	299		301
	496		210
	384		238
	259		251
	319		126
	381		122
	307		271
	300		79
	246		103
	202		221
	161		301
	317		295
	273		310
	270		352
	242		119
	160		181
	272		147
	170		85
	259		144
	214
	278
	356
	214
	264
	382
	315
	353
	503
	493
	398
	375
	78
	201
	233
	268
	220
	193
	105
	323
	209
	259
	168
	108
	148
	151
	130
	217
	136
	241
	228
	264
	177
	227
	205
	280
	209
	199
	253
	84
	214
	249
	152
	207
	172
	191
	201
	133
	145
	189
	91
	204
	472
	371
	237
	359
	332
	233
	254
	209
	166
	229
	228
	193
	157
	228
	169
	233
	196
	300
	125
	139
	120
	120
	178
	149
	122
	85
	87
	105
	145
	58
	153
	52
	162
	149
	186
	152
	163
	195
mean	221.872		218.312
std deviation	90.3025		86.2084
SEM	5.90326		7.18404

## Sheet: Figure 2B
Integrated Intensity (AU) - LysoTracker DR
	control		α-syn
	38638920		18210340
	27773400		18992380
	49803740		13227530
	40301620		8162361
	28675470		11698280
	29516430		10190250
	13184740		9153813
	39124870		11006660
	18575580		10791040
	16330960		9562721
	22735600		13534400
	17256780		17202070
	19653180		32988900
	16453660		17190480
	17353700		24101880
	18373170		19384680
	5532625		23131000
	14838310		25500820
	11321000		18998670
	32005760		25324220
	12431540		21172950
	10882290		21697830
	52047580		13989580
	48180460		11363520
	26049610		17465780
	4716083		20011550
	3035095		24487460
	2662911		28303090
	2388807		20139130
	5212996		23657890
	3393554		22542350
	2512008		22221990
	3969591		25268460
	4198054		13665690
	3087717		8950475
	4561707		29716950
	7631327		21111350
	5662944		15138040
	3989238		10884810
	5739507		7363959
	7001745		6685829
	8771415		7227656
	8299773		4918476
	7922414		7437064
	5367253		12568050
	12407160		5758938
	16189880		4871242
	13907220		3873909
	10969680		4340302
	5581383		4776411
	9475368		6863536
	9766566		6812803
	7314611		22661320
	6230910		19657880
	11098300		10953840
	13452420		20908800
	6391081		5614479
	5143136		1302697
	14687380		889318
	3671298		1561797
	10324360		934650
	8334086		2592201
	9151643		2773211
	13638270		1796606
	7290963		2617413
	8408905		2781414
	6951553		1178940
	8564255		4053499
	13262680		2125994
	10200450		2213394
	14899940		1738582
	11696560		874184
	4475223		1531636
	4591422		1335070
	15476950		1019347
	7252623		1939291
	7427500		516891
	7211549		2155867
	13284140		1170297
	7601892		4732835
	13864810		1259357
	14614390		1876740
	16840510		3268628
	19787100		1073984
	9867864		3130964
	33153570		4825118
	30971990		3426666
	24595330		7023876
	25831600		4135009
	27157580		2178380
	13298900		2428141
	34193580		2769726
	9681751		3161837
	25214480		4867661
	18603660		1760225
	13793990		1056617
	11167410		1424983
	26665630		9983021
	9374857		6790910
	21376630		5201075
	18947740		5997508
	9682218		7531517
	27062520		4424205
	11217080		5315812
	29130850		6766010
	8333349		5949508
	18303630		7460944
	14457450		8157416
	14142690		6842828
	6901290		9295303
	6197178		14811250
	5847351		6977687
	7069271		17516600
	4806385		11389260
	8665016		14963840
	35221210		7613059
	7764181		8725521
	10599500		7996764
	10420990		9017400
	8679596		7545924
	22200460		6565879
	24004560		3854493
	12781370		4251303
	19629840		14595450
	26845350		7775712
	6336354		8402844
	5104788		4775648
	11130260		3504527
	6881699		12717640
	6408157		4147245
	6087012		3485474
	11668690		5773276
	10543620		8276442
	13962230		5337141
	5792451		3319533
	6386657		7616178
			11444210
			1878040
			2205604
			5082882
			2062229
			1728006
			1927995
			1303729
			5011292
			2354669
			2705663
			1970111
			2212529
			2048617
			6732914
			4330771
			6386417
			3880154
			6569792
			4200125
			8046675
			8908247
			5896711
			10624570
			4390647
			6813228
			17932950
			3302202
			5385761
			5525384
			2575199
			5475082
			8470014
			5337006
			1971438
			8057741
			6957136
			3312433
			2570977
			7254960
			6243032
			7601674
mean	1.4138e+07		8.35e+06
std deviation	1.02419e+07		7.05151e+06
SEM	878235		528533

## Sheet: Figure 2C
Integrated Intensity (AU) - DQ BSA
	control		α-syn
	4086622		983531
	1842669		1123021
	3235321		759998
	3895086		1002027
	3965634		996414
	2378404		1345730
	5267067		2351255
	5796944		2158264
	6806276		2269544
	6062178		1842848
	3851393		1828820
	4518834		924200
	3933869		1084609
	2607660		2152105
	3343026		968554
	2441047		1021144
	2543774		1096939
	2151624		1649149
	3989830		1136979
	4540601		1591385
	3012147		1464856
	3221263		1819951
	4361661		1313695
	4795638		2399466
	4725041		1538056
	3104698		1520788
	5172953		2115749
	4993915		2260334
	5560395		1863733
	4709314		1411425
	3800724		1200725
	1895908		2024845
	2759533		1910809
	2018960		2332841
	4212456		1619740
	3749606		1275367
	3847767		2142501
	3524788		1782601
	6841205		2103755
	4027479		1930095
	4998303		2409404
	4520904		2061940
	3754017		2470273
	4045804		1648900
	5118263		1779765
	3918934		2015432
	4837062		1114974
	5084382		844195
	4210177		1742594
	4502320		1483195
	3916914		1334033
	4824404		1066393
	5043589		1275697
	4124841		1801661
	4720905		1276220
	1902852		1306433
	5600616		2453930
	4242915		1630039
	4379669		2520852
	4020634		2044606
	4726260		2632524
	2722610		3076712
	3500341		2376835
	2270314		1756013
	8592136		1561019
	4784846		1208378
	3400507		1722323
	3691655		2010364
	2258935		2211000
	2506554		1136917
	2233549		2384082
	2395770		1340952
	4748186		1388002
	4514729		1649072
	2999164		1561751
	2840862		1488542
	4631543		1611840
	3670380		2880674
	3137591		3535304
	2820515		1846615
	4342912		1435935
	2085319
	1839669
	3000268
	1793824
	2204017
	3278033
	4609574
	3974693
	2329399
	2720881
	2385180
	5166092
mean	3.84449e+06		1.72115e+06
std deviation	1.26084e+06		548988
SEM	130743		60998.6

## Sheet: Figure 2D
Integrated Intensity (AU) - Magic Red CathB
	control		α-syn
	1573.85		2407.53
	1802.81		1433.54
	1612.51		1546
	2936.68		2587.32
	2708.56		3086.04
	7432.96		2616.13
	3083.19		2208.08
	7429.98		2115.06
	5064.79		2047.75
	7274.59		1531.48
	5512.74		898.709
	5156.03		2355.14
	3670.5		1102.3
	2868.65		1604.94
	4016.94		2399.97
	4520.4		1157
	3448.03		1137.38
	7308.39		2381.44
	3105.29		1566.2
	3903.37		867.217
	3353.28		903.839
	4496.41		1361.69
	3015.43		823.988
	6969.71		1047.45
	7076.22		1551.09
	8424.02		1975.55
	9143.94		2536.86
	9644.73		2262.7
	7322.26		2055.28
	11640.1		1599
	3536.03		1895.77
	11772.5		1790.9
	4863.51		1694.79
	3559.76		1655.68
	9827.12		1350.81
	9903.31		2262.65
	10781.5		1778.95
	9065.68		999.358
	11831.2		1005.38
	8942.28		1452.62
	6284.19		1140.43
	2938.01		1072.43
	5068.86		3241.56
	5003.66		1113.19
	6262.23		1556.89
	8216.16		1585.48
	22040.2		1010.7
	23235		1060.44
	4083.22		2948.3
	7732.51		1694.33
	2946.59		2131.99
	3621.97		2395.16
	2437.45		2940.65
	3585.09		2026.77
	3133.41		1724.83
	5451.36		1895.45
	5107.64		1782.37
	3471.36		1968.1
	9927.36		2207.53
	8406.42		6674.61
	6921.59		5002.44
	4993.51		1902.98
	6485.95		1179.42
	3497.78		1877.54
	4453.18		2451.37
	4800.89		896.109
	4028.81		1260.22
	3815.64		1059.32
	3341.32		1665.02
	2268.94		1470.46
	5535.93		2210.01
	4821.08		2022.93
	3264.84		1573.61
	5479.96		867.473
	4676.5		1586.55
	5283.97		1613.57
	5714.68		1605.18
	8935.04		2251.45
	5609.94		838.857
	6588.73		1581.04
	3121.43		1288.71
	5572.99		1755.74
	4261.91		1511.24
	3691.73		985.837
	4603.82		1421.82
	3216.43		1801.92
	4002.2		748.824
	4680.42		1549.84
	3602.13		1950.76
	3350.42		2681.16
	2765.84		1824.73
	3421.86		1485.58
	3988.6		1133.67
	2439.06		1535.69
	5890.95		1128.49
	2405.46		2727.58
	3827.11		1280.18
	3608.39		1854.06
	2845.59		1698.88
	2771.08		2322.24
	2448.35		1846.09
	3652.21		3021.93
	4203.59		1889.21
	6565.63		1536.64
	4470.93		1480.37
	3426.09		1718.03
	4798.33		957.566
	3095.95		2287.27
	2617.04		1162.98
	3163.18		1601.91
	3523.76		1385.92
	3534.85		1631.29
	4340.69		1569.5
	2650.08		1514.35
	4646.2		674.753
	2956.41		3561.54
	2224.59		3064.23
	4136.99		2360.57
	3362.14		3370.26
	3929.19		3810.25
	3949.23		2782.99
	2788.39		6103.5
	3245.11		2633.74
	10206.5		2138.61
	6540.97		1265.44
	3123.66		880.767
	3771.29		8423.53
	4670.86		1684.89
	557434		2221.58
	887721		1710.5
	509060		2342.26
	490217		1815.5
	571779		850.113
	339215		1686.68
	402395		2428.94
	709662		2222.09
	569756		2049.17
	674841		1359.31
	870474		1905.61
	2806423		2091.88
	2232999		1255.02
	1739430		1767.57
	2115571		2196.01
	1118863		3140.64
	617602		2418.39
	1562360		3479.51
	588744		4846.17
	484457		4835.99
	410095		734451
	560696		525888
	1899984		877614
	1781935		781464
	1350442		541358
	1359921		600522
	1114565		836331
	827258		331849
	822420		403316
	1855144		600743
	570264		620824
	658199		538531
	1010339		413229
	614977		196035
	660701		232456
	657597		307323
	566857		423499
	409569		232113
	1169359		408407
	845781		654390
	815984		242820
	804025		281063
	671139		269043
	297607		182527
	940228		439339
	558918		241582
	987053		267284
	1284398		259766
	1053777		289028
	1318651		225818
	740321		499655
	876349		362694
	288681		232417
	527909		240333
	566298		480835
	597123		388226
	666221		264875
	274075		185934
	679501		231012
	535805		413931
	408867		249098
	515398		390977
	733014		277129
	547605		443944
	798852		423558
	858315		229982
	878317		288072
	777858		233289
	766881		238391
	582212		246858
	667305		204388
	554443		271626
	326975		235564
	230244		271201
	288534		161091
	335963		330403
	466882		295190
	346670		418193
	538577		346705
	646452		210868
	1123303		224126
	945824		382782
	726166		251380
	340729		177900
	456633		370846
	702322		174962
	604954		214935
	710192		574736
	997636		405553
	560645		127689
	691996		291601
	724622		321283
	520586		314133
	586443		258249
	708443		263512
	943489		417466
	640076		703662
	1068052		278654
	246924		362502
	453490		182330
	316070		502330
	355638		332715
	272494		370550
	378628		477968
	349745		180031
	294661		352351
	391262		188855
	688922		652207
	253118		148971
	400247		276329
	356199		312408
	286892		324776
	444912		283691
	331204		272942
	511424		329537
	330071		367250
	500623		293283
	315532		108127
	398050		749019
	283696		889269
	198762		566069
	218609		1064250
	249767		551534
	296973		317346
	324238		426750
	351356		336253
	305408		716335
	328655		575813
	313261		493665
	358543		304761
	186655		497274
	263438		541808
	193984		203914
	464858		161952
	342802		650624
	457663		458682
	428919		335220
	333972		198061
	299996		224921
	240044		197450
	253876		378642
	285751		211856
	236695		253909
	306109		446090
	226189		715602
	330172		385348
	334982		399322
	176482		328649
	423693		372235
	295959		363560
	985531		227570
	958474		370630
	483432		377904
	474940		322533
	665702		147101
	335188		290131
	572588		498600
	407621		256258
	430164		385279
	346411		476077
	372689		421905
	293418		161126
	270526		154662
	261381		325150
	261381		353387
	219936		206274
	186546		312518
	190391		142284
	294385		329018
	507671		337375
	193937		523332
	280757		354754
	379669		575976
	242180		353577
	212168		510479
	291594		285092
	420095		337554
	206051		386154
	740907		479126
	236965		592216
	259473		514597
	371669		312115
	714352		470519
	205555		1011763
	271482		787545
	232549		2262681
	700738		1491719
	258848		3230434
	227016		2436750
	160181		1302827
	221837		1749132
	163847		1117740
	183838		894462
	517798		760046
	177842		1803693
	169935		1201730
	608007		683103
	579490		3482626
	311610		1619698
	254075		1607941
	319651		1553114
	248248		437349
	249387		879686
	408326		1292301
	1157973		1909034
	889886		1364410
	188373		2402889
	200390		2713091
	226947		1941351
	312748		1446941
	236770		2446980
	229118		2267693
	377208		1415465
	197704		2082927
	141966		1167645
	101128		970459
	102111		1051178
	222724		440925
	145319		2284269
	1552129		1782165
	707776		1133110
	473360		2013634
	315311		1479064
	219585		1590446
	307419		1777959
	232938		1640718
	320823		2101619
	777706		2771179
	232507		1074974
	291874		1009680
	285366		1031151
	269451		1382599
	221229		2022731
	510550		1909139
	400757		2666210
	364446		1459664
	603661		1113989
	260941		1516495
	242502		1367208
	393096		1175018
	286103		867149
	465135		1517656
	322564		3136762
	137520		2567065
	147655		4183702
	264552		4866298
	138400		5069653
	242413		5105146
	255713		2939009
	206004		2049556
	178844		1435149
	425993		1094332
	333920		1446140
	209365		1392633
	368540		1179151
	343846		886868
	407029		1059235
	462025		1109217
	431442		1493174
	3523924		1464222
	2960117		926499
	1886557		1459978
	2050617		1601719
	2208132		1248183
	2790323		832845
	2012850		2539982
	1627733		2700022
	1479858		2685947
	2660434		1279326
	1428098		1880365
	4403615		1658325
	2805367		2129318
	3189735		2650347
	2839118		2608037
	2148942		2850633
	4788853		3898869
	3291722		3173838
	2921321		2344546
	4088938		2532046
	3093637		2539688
	4260578		2041772
	3691605		2081373
	2733721		2382922
	2372668		1535725
	2007308		2681156
	1782161		1486146
	1302818		2532332
	1135427		2312578
	1332088		2167328
	3739534		2172520
	2440351		2722936
	2754119		2400439
	2265885		3208313
	2543869		1385967
	1357834		1290227
	1725004		1388956
	1633863		1838048
	2422126		1511230
	1892544		1835697
	3281524		1933751
	3413504		1941934
	3117254		2978004
	1919630		2605307
	1892149		2967363
	2582096		1909531
	2510358		2334357
	3571561		1495510
	3113307		1743747
	4020702		2250460
	3576638		2404405
	3933248		2423009
	3027153		917685
	5318324		3049399
	1980089		2518314
	2179075		2816846
	1781514		2052847
	2617922		3505025
	2577324		2753657
	2243531		2590618
	2389485		1981846
	2073583		2695261
	2591704		2536544
	1894467		2379499
	2383752		2067747
	2511919		1700587
	1782123		2105959
	2494335
	2718058
	2442128
	2028301
	2819312
	1670335
	2133043
	3353119
	4588169
	1527403
	1509884
	2625806
	2606322
	2146780
	2301125
	2200973
	2223535
	2377418
	2430440
	2440250
	2536985
	2694729
	2739711
	3437054
	1976047
	2503664
	1810827
	3471988
	2650527
	3603262
	2448063
	2987970
	2148313
	2072506
	1888780
	7629333
	9216251
	3020891
	3634100
	4215915
	2043369
	4312680
	1478298
	1691849
	1709002
	2519432
	3047348
	1879114
	2300016
	2623448
	2471620
	4020681
	2738844
	2104572
	3141743
	2208248
	3310506
	2660373
	2574013
	2619870
	2947271
	4753941
	4792883
	2179608
	1074840
	2849670
	2021326
	5508569
	1742094
	4570538
	5523404
	8603017
	3854586
	2734207
	3214896
	3596076
	2272240
	2145997
	2415505
	1753882
	2673321
	2501670
	7145546
	3740584
	2837115
	2052163
	2423065
	4100367
	1754840
	2917588
	2833365
	3217558
	2695717
	2362827
	2868224
	2071678
	2421552
	6815744
	3011815
	4080800
	2104217
	2582245
	5178274
	4364907
	2600445
	3228920
	3022388
	3332351
	1973496
	2421758
	3218187
	4303983
	3349086
	2344937
	2960229
	1765647
	1121590
	1940260
	2256453
	2210595
	1997167
	2371765
	2384890
	3022582
	3167954
	1735922
	2462136
	3406769
	3593749
	4386909
	2399594
	1973322
	2617586
	2768583
	1704673
	1464408
	1926533
	2590876
	2874898
	2951150
	2148431
	2272769
	1940031
	2105930
	1746881
	2991589
	1208380
	1477831
	4291437
	2431606
	2610240
	3069680
	3963664
	2077858
	1736839
	2516656
	4351928
	1746881
	2991589
	1208380
	1477831
	4291437
	2431606
	2610240
	3069680
	3963664
	2077858
	1736839
	2516656
	4351928
	1746881
	2991589
	1208380
	1477831
	4291437
	2431606
	2610240
	3069680
	3963664
	2077858
	1736839
	2516656
	4351928
mean	1.30336e+06		753447
std deviation	1.42499e+06		970692
SEM	56460.1		45556.8

## Sheet: Figure 3B
Cells under LMP (%)						Average number of Gal3 puncta per cell
	control		α-syn					control		α-syn
	0		75					8		10
	66		100					12		30
	0		29					5		25
	0		33					9		8
	0		0					8		5
	0		66					5		15
	0		50					8		6
	50		100					7		15
	33		33					12		12
	0		33							5
	25		50							12
	0		25							8
	0		80							9
	0		33							8
	0		0							5
	0		40							20
	0		75							20
	0		100							7
	0		50							8
	0		14							16
	0		28							9
	0		44							5
	0		100							20
	17		60							25
	0		33							15
	0		43							15
	33		100							20
	0		66							25
	20		100							25
	0		50							7
			100							6
			50							15
			50							9
										10
										15
mean	8.13333		54.8485							6
std deviation	16.9822		30.0844							15
SEM	3.10051		5.23702							5
										50
										5
										7
										9
										8
										6
										7
										10
										6
										6
										15
										30
										10
										8
										5
										5
										5
										6
										7
										5
										5
										15
										5
										12
										10
										17
										25
										20
										8
										5
										15
										6
							mean	8.22222		12.0571
							std deviation	2.53859		8.17009
							SEM	0.846197		0.976512

## Sheet: Figure 3C
3D colocalization (%)
	Gal3 coloc with α-syn		Gal3 coloc with Lamp1		Gal3 coloc with α-syn AND Lamp1
	10		0		54.2
	7.14286		21.4286		16.7
	62.5		75		50
	16.6667		33.3333		50
	66.6667		58.3333		29.4
	66.6667		66.6667		50
	47.0588		47.0588		60
	58.3333		58.3333		44.4
	100		60		25
	55.5556		50		6.9
	14.2857		42.8571		45.5
	25		75		61.5
	0		37.5		46.2
	13.7931		17.2414		23.1
	45.4545		72.7273		28.6
	61.5385		76.9231		31.8
	53.8462		53.8462		20
	23.0769		46.1538		25
	28.5714		71.4286		53.3
	50		45.4545		37.5
	20		20		28.6
	25		37.5		71.4
	53.3333		80		60
	50		75		11.1
	28.5714		28.5714		71.4
	0		37.5		33.3
	85.7143		71.4286		50
	100		60		60.5
	27.7778		27.7778		51.4
	85.7143		71.4286		46.2
	50		83.3333		11.1
	62.5		65.625		26.1
	69.7674		83.7209		25
	67.5676		64.8649		18.2
	53.8462		53.8462		16.7
	11.1111		33.3333		28.6
	43.4783		43.4783		40
	37.5		25		11.1
	36.3636		45.4545		11.8
	33.3333		66.6667		40
	28.5714		42.8571		20
	0		40		29.4
	60		50		42.9
	11.1111		11.1111		10
	14.7059		26.4706		38.5
	40		60		14.3
	26.6667		40
	0		41.6667
	0		10
	52.9412		35.2941
	71.4286		57.1429
	12		36
	0		0
	46.1538		61.5385
	14.2857		14.2857
	9.09091		9.09091
mean	38.1195		46.7727		35.363
std deviation	26.6121		22.0041		17.5852
SEM	3.55619		2.94043		2.5928

## Sheet: Figure 4B
Cells formed α-syn-GFP aggregates (%)						Average number of α-syn-GFP aggregates per cell
	control		α-syn					control		α-syn
	12.5		33.3333					6		30
	0		55.5556					5		13
	0		100					7		10
	25		70					10		9
	0		71.4286					7		5
	0		100					19		9
	11.1111		71.4286					13		58
	0		87.5					13		22
	25		33.3333					14		13
	40		50					11		13
	10		75					18		9
	0		100					20		10
	16.6667		83.3333					18		11
	11.1111		100					15		7
	25		50					6		14
	10		100					9		13
	25		75					11		54
	11.1111		60					5		8
	14.2857		100					20		40
	20		100					12		11
										13
										7
mean	12.8393		75.7956							20
std deviation	11.266		22.9001							10
SEM	2.51916		5.12061							30
										161
										71
										90
										28
										22
										19
										18
										24
										21
										29
										8
										36
										28
										32
										14
										11
										12
										5
										7
										40
										57
										85
										6
										11
										9
										9
										25
										5
										50
										17
										29
										12
										43
										42
										41
										21
										18
										5
										46
										7
										134
										107
										6
										13
										15
										29
										6
										5
										20
										16
										8
										6
										22
										11
										45
										43
										38
										12
										14
										30
										26
										34
										69
										33
										44
										43
							mean	11.95		27.2747
							std deviation	5.1245		27.2124
							SEM	1.14587		2.85263

[truncated: 26 more sheets: Figure 4F, Figure 5B, Figure 5C, Figure 5D, Figure 5E, Figure 5G, Figure 5H, Figure 6A, Figure 6B, Figure 6D, Figure 7B, Figure 7C, Figure 7E, Figure 7F, Figure 8B, Figure 9B, Figure 9G, Figure 10B, Figure 10D, Figure 10G …]
